# Supplementary material for: Comparative Study of the Myocardium of Patients from Four COVID-19 Waves
Source: Diagnostics (Basel). 2023 May 7;13(9):1645. doi: 10.3390/diagnostics13091645 (PMC10178873; doi:10.3390/diagnostics13091645)
Supplement: Supplementary file 1 [file diagnostics-13-01645-s001.zip]

Archive with 2 entries (2 files):
- Appendix S1 data of clinic and morphology of three wave COVID.xlsx
- Appendix S2.pdf
